# Supplementary material for: Genetic variants of calcium and vitamin D metabolism in kidney stone disease
Source: Nat Commun. 2019 Nov 15;10:5175. doi: 10.1038/s41467-019-13145-x (PMC6858460; doi:10.1038/s41467-019-13145-x)
Supplement: Supplementary file 4 — Supplementary Data 1 [file 41467_2019_13145_MOESM4_ESM.xlsx]

## Sheet: Sheet1
Supplementary Data 1: Genome-wide significant SNPs in transethnic meta-analysis with likely functional consequences
Genome-wide significant SNPs with CADD score > 12.37
SNP	Chromosome	Position	Non-effect allele	Effect allele	Minor allele frequency	P-value in GWAS	OR	SE	Nearest gene	Distance from nearest gene	Position	CADD score
rs551225	15	54003091	A	G	0.492	6e-09	1.08389	0.014797	WDR72	0	exonic	27.4
rs6949496	7	27559694	T	C	0.3081	3.78e-09	0.89952	0.015869	HIBADH	5366	intergenic	21.4
rs12537499	7	27591595	C	T	0.3085	2.99e-09	0.899237	0.015809	HIBADH	0	intronic	20.6
rs9895661	17	59456589	T	C	0.1686	1.83e-09	0.893873	0.016366	BCAS3:RP11-332H18.5	00:00:00	ncRNA_intronic	17.47
rs2241358	19	14588476	G	C	0.328	2.25e-09	0.909907	0.014138	GIPC1	95	downstream	17.15
rs9639552	7	27575523	A	G	0.3083	3.37e-09	0.899517	0.01582	HIBADH	00:00:00	intronic	16.21
rs759269	7	27592347	C	T	0.3084	3.01e-09	0.89925	0.015809	HIBADH	0	intronic	16.18
rs4514715	17	70346103	G	A	0.4942	8.89e-09	0.919738	0.013182	LINC00511:RP11-1124B17.1	00:00:00	ncRNA_intronic	15.72
rs1014373	7	27571093	G	A	0.3138	7.68e-09	0.902128	0.015799	HIBADH	0	intronic	15.58
rs12025623	1	21892479	T	C	0.3618	5.8e-09	1.09046	0.015972	ALPL	0	intronic	15.47
rs1052724	7	27565206	A	T	0.3135	8.25e-09	0.902314	0.015804	HIBADH	0	UTR3	15.32
rs12998770	2	27913188	C	T	0.2002	7.79e-09	0.908698	0.014817	SLC4A1AP	0	intronic	15.03
rs9525566	13	42643194	A	G	0.2789	3.28e-10	0.903874	0.014297	DGKH:MAPK6PS3	00:00:00	ncRNA_exonic	14.97
rs238350	13	42805382	C	T	0.4961	1.14e-08	1.08153	0.014642	DGKH	0	UTR3	14.9
rs1919128	2	27801759	A	G	0.257	8.09e-09	1.08639	0.015382	C2orf16	00:00:00	exonic	14.88
rs9590675	13	42749192	T	G	0.3915	1.24e-16	0.88354	0.013012	DGKH	0	intronic	14.84
rs60511692	21	37826389	T	G	0.2562	3.07e-14	0.886884	0.013791	AP000695.6:AP000695.4	00:00:00	ncRNA_intronic	14.83
rs4131290	5	176780682	C	A	0.2803	8.24e-09	0.900412	0.016088	LMAN2	1828	intergenic	14.13
rs12427854	13	42645358	G	A	0.324	1.28e-17	1.12204	0.014911	DGKH	0	intronic	14.13
rs7993632	13	42644176	A	T	0.324	7.38e-17	1.12159	0.015212	DGKH:MAPK6PS3	00:00:00	ncRNA_exonic	14.07
rs347409	13	42781631	G	T	0.1126	2.94e-14	0.863183	0.016384	DGKH	0	intronic	13.99
rs73187215	13	42646769	G	A	0.0912	1.62e-12	0.86851	0.016986	DGKH	0	intronic	13.86
rs755852	6	39140125	T	A	0.2129	6.3e-09	0.898942	0.016182	KCNK5	16623	intergenic	13.85
rs1919127	2	27801493	T	C	0.257	8.06e-09	1.08641	0.015383	C2orf16	0	exonic	13.35
rs77924615	16	20392332	A	G	0.1933	1.14e-13	0.873755	0.015593	PDILT	0	intronic	13.32
rs1260326	2	27730940	C	T	0.3938	8.87e-13	1.10003	0.014472	GCKR	00:00:00	exonic	13.22
rs35449439	16	20385182	C	G	0.3067	8.76e-09	0.910471	0.014598	PDILT	00:00:00	intronic	13.2
rs4793284	17	70343359	C	T	0.4946	9.33e-09	0.918669	0.013366	LINC00511:RP11-1124B17.1	00:00:00	ncRNA_intronic	12.73
rs838718	2	234296650	A	G	0.4857	2.36e-10	1.08929	0.0145	DGKD:AC019221.4	00:00:00	ncRNA_intronic	12.69
rs9532985	13	42644377	C	A	0.2789	5.28e-15	1.11712	0.015592	DGKH:MAPK6PS3	00:00:00	ncRNA_exonic	12.68
rs7783447	7	27626855	A	G	0.3074	1.27e-09	0.89697	0.015775	HIBADH	00:00:00	intronic	12.6
rs1115346	7	27662104	A	G	0.3076	8.6e-10	0.895947	0.015759	HIBADH	0	intronic	12.5
rs10891257	11	111198854	G	A	0.2382	3.42e-08	1.08493	0.015784	COLCA2	19393	intergenic	12.38
Genome-wide significant SNPs with RegulomeDB score of 2b or higher
SNP	Chromosome	Position	Non-effect allele	Effect allele	Minor allele frequency	P-value in GWAS	OR	SE	Nearest gene	Distance from nearest gene	Position	RegulomeDB score
rs56235845	5	176798040	G	T	0.3266	2.64e-21	0.858981	0.013556	RGS14	0	intronic	1a
rs11746443	5	176798306	A	G	0.2588	2.86e-17	0.867663	0.014324	RGS14	0	intronic	1b
rs4075958	5	176784512	A	G	0.2617	1.13e-16	0.872164	0.014149	RGS14	325	upstream	1d
rs13242248	7	27682871	C	T	0.3074	9.49e-10	0.895917	0.015803	HIBADH	0	intronic	1d
rs11679046	2	234258101	T	C	0.3899	1.56e-10	0.906793	0.013649	RP11-400N9.1	1904-08-02	intergenic	1f
rs6875461	5	176754665	C	T	0.3047	7.85e-09	0.900325	0.016078	LMAN2	1910-09-01	intergenic	1f
rs6860069	5	176755841	T	C	0.29	6.25e-09	0.900013	0.016021	LMAN2	1907-06-13	intergenic	1f
rs11949401	5	176765989	C	T	0.3038	1.65e-08	0.904798	0.015748	LMAN2	0	intronic	1f
rs4532376	5	176774403	A	G	0.3025	2.07e-08	0.905331	0.015774	LMAN2	0	intronic	1f
rs4397143	5	176777022	C	A	0.3053	6.9e-09	0.902607	0.01568	LMAN2	0	intronic	1f
rs4131289	5	176780545	A	G	0.3018	8.74e-09	0.90224	0.015841	LMAN2	1691	intergenic	1f
rs4976688	5	176784439	C	T	0.2799	2.14e-15	0.878972	0.014058	RGS14	398	upstream	1f
rs6420094	5	176817636	G	A	0.3159	1.98e-10	0.905518	0.0139	SLC34A1	0	intronic	1f
rs6862195	5	176822512	T	G	0.3144	9.74e-11	0.903729	0.013912	SLC34A1	0	intronic	1f
rs2098315	7	27580645	T	A	0.3138	7.51e-09	0.902063	0.015799	HIBADH	0	intronic	1f
rs1524532	7	27625686	G	T	0.3074	1.28e-09	0.896989	0.015776	HIBADH	0	intronic	1f
rs2110528	7	27643019	C	T	0.3064	9.38e-10	0.896146	0.015767	HIBADH	0	intronic	1f
rs12665991	7	27659771	A	G	0.3064	6.43e-10	0.895164	0.015752	HIBADH	0	intronic	1f
rs12155430	7	27671296	C	T	0.3074	9.06e-10	0.896114	0.015757	HIBADH	0	intronic	1f
rs6945993	7	27681010	A	G	0.3073	8.47e-10	0.895617	0.015799	HIBADH	0	intronic	1f
rs10447552	7	27683298	G	A	0.3074	9.49e-10	0.895919	0.015803	HIBADH	0	intronic	1f
rs13244903	7	27688911	A	G	0.3076	9.15e-10	0.895818	0.015803	HIBADH	0	intronic	1f
rs6958747	7	27691863	T	C	0.3068	1.04e-09	0.896082	0.015818	HIBADH	0	intronic	1f
rs6959495	7	27692292	T	C	0.3068	1.28e-09	0.896608	0.015827	HIBADH	0	intronic	1f
rs6963421	7	27692428	T	G	0.3072	7.95e-10	0.895426	0.015801	HIBADH	00:00:00	intronic	1f
rs6974932	7	27696830	C	A	0.3072	6.42e-10	0.894858	0.015794	HIBADH	0	intronic	1f
rs4938510	11	111251476	C	A	0.2968	7.2e-10	1.08938	0.014921	POU2AF1	00:00:00	intronic	1f
rs838717	2	234296444	G	A	0.4292	2.61e-10	0.913284	0.012915	DGKD:AC019221.4	00:00:00	ncRNA_intronic	2a
rs55785724	5	176817583	T	A	0.3142	8.54e-11	0.903598	0.013888	SLC34A1	0	intronic	2a
rs2058064	17	70345877	A	T	0.4941	8.76e-09	0.919705	0.013182	LINC00511:RP11-1124B17.1	00:00:00	ncRNA_intronic	2a
rs16825455	1	21837755	G	A	0.1076	3.96e-11	0.884572	0.016117	ALPL	0	intronic	2b
rs2384656	2	27832055	A	G	0.2568	1.13e-08	1.0856	0.015385	ZNF512:RP11-158I13.2	00:00:00	ncRNA_intronic	2b
rs13030973	2	27928797	C	T	0.2024	1.29e-08	0.910069	0.014827	AC074091.13	00:00:00	UTR3	2b
rs2924814	2	234369796	G	C	0.4654	2.54e-10	1.09053	0.014732	DGKD	0	intronic	2b
rs7713145	5	176781209	A	G	0.2836	1.39e-08	0.902091	0.016079	LMAN2	1906-06-12	intergenic	2b
rs67111717	5	176790162	G	A	0.3312	1.31e-15	0.883877	0.013435	RGS14	0	intronic	2b
rs10866705	5	176801131	C	A	0.2429	9.86e-14	0.884124	0.014384	RGS14	1528	intergenic	2b
rs35716097	5	176806636	T	C	0.2986	1.37e-15	0.881969	0.013646	SLC34A1	0	intronic	2b
rs10951169	7	27555914	A	G	0.3077	3.68e-09	0.899338	0.015884	HIBADH	1925-01-14	intergenic	2b
rs2391443	7	27625929	A	G	0.3074	1.28e-09	0.896982	0.015776	HIBADH	0	intronic	2b
rs1980329	7	27630300	T	A	0.3074	1.38e-09	0.897188	0.015778	HIBADH	0	intronic	2b
rs11601107	11	111228800	A	G	0.2487	4.49e-09	1.08758	0.015341	POU2AF1	0	intronic	2b
rs7107388	11	111248994	G	C	0.249	1.86e-09	1.08971	0.01535	POU2AF1	0	intronic	2b
rs4356268	11	111250650	G	A	0.249	1.5e-09	1.09022	0.015352	POU2AF1	0	intronic	2b
rs4793435	17	70355003	T	C	0.4974	9.32e-09	0.919795	0.013192	LINC00511	0	ncRNA_intronic	2b
rs8065637	17	70355387	C	T	0.4984	8.75e-09	0.919587	0.0132	LINC00511	0	ncRNA_intronic	2b
rs10438699	17	70356622	A	G	0.4821	7.8e-09	0.919284	0.013203	LINC00511	0	ncRNA_intronic	2b
rs9302948	17	70356653	C	T	0.4979	6.77e-09	0.918984	0.013195	LINC00511	0	ncRNA_intronic	2b
rs58292618	17	70358871	G	C	0.4967	1.43e-08	0.919517	0.013402	LINC00511	0	ncRNA_intronic	2b
rs8076978	17	70359052	T	C	0.4963	1e-08	0.91869	0.013392	LINC00511	0	ncRNA_intronic	2b
rs6123359	20	52714706	A	G	0.0981	1.65e-12	1.12273	0.0181	BCAS1	27401	intergenic	2b
rs55895669	21	37762128	G	A	0.2323	3.64e-08	1.08675	0.016162	CHAF1B	0	intronic	2b
rs2835362	21	37826547	G	C	0.2563	3.54e-14	0.887153	0.013794	AP000695.6:AP000695.4	00:00:00	ncRNA_intronic	2b
rs13054904	22	23410918	A	T	0.2676	4.49e-12	0.873725	0.016708	RTDR1	0	intronic	2b
