# Supplementary material for: Genetic variants of calcium and vitamin D metabolism in kidney stone disease
Source: Nat Commun. 2019 Nov 15;10:5175. doi: 10.1038/s41467-019-13145-x (PMC6858460; doi:10.1038/s41467-019-13145-x)
Supplement: Supplementary file 5 — Supplementary Data 2 [file 41467_2019_13145_MOESM5_ESM.xlsx]

## Sheet: Supplementary Data 1
Supplementary Data 2: eQTL data for index SNPs at 20 genome-wide significant loci. Source: GTEx v8 database. NES = normalised effect size.
Chr	SNP	Gencode ID	Gene Symbol	P-Value	NES	Tissue
1	rs10917002	ENSG00000227001.3	NBPF2P	5.2e-06	0.38	Esophagus - Mucosa
		ENSG00000142794.18	NBPF3	2.1e-05	-0.34	Esophagus - Muscularis
		ENSG00000227001.3	NBPF2P	2.4e-05	0.55	Artery - Coronary
		ENSG00000227001.3	NBPF2P	2.8e-05	0.62	Brain - Cerebellum
		ENSG00000227001.3	NBPF2P	3.1e-05	0.33	Lung
		ENSG00000227001.3	NBPF2P	5.6e-05	0.32	Adipose - Subcutaneous
		ENSG00000227001.3	NBPF2P	7.6e-05	0.32	Skin - Not Sun Exposed (Suprapubic)
2	rs780093	ENSG00000115234.10	SNX17	7.3e-30	-0.3	Muscle - Skeletal
		ENSG00000115216.13	NRBP1	2.6e-17	-0.17	Skin - Sun Exposed (Lower leg)
		ENSG00000115216.13	NRBP1	7.1e-16	-0.17	Skin - Not Sun Exposed (Suprapubic)
		ENSG00000115226.9	FNDC4	1.8e-13	0.23	Thyroid
		ENSG00000115216.13	NRBP1	5.4e-13	-0.17	Cells - Cultured fibroblasts
		ENSG00000084734.8	GCKR	1.1e-10	0.25	Thyroid
		ENSG00000115216.13	NRBP1	6.4e-10	-0.17	Adipose - Subcutaneous
		ENSG00000234072.1	AC074117.10	9e-10	0.55	Brain - Cerebellum
		ENSG00000234072.1	AC074117.10	2.3e-09	-0.21	Cells - Cultured fibroblasts
		ENSG00000115216.13	NRBP1	8.3e-09	-0.12	Artery - Tibial
		ENSG00000115216.13	NRBP1	1.1e-08	-0.11	Whole Blood
		ENSG00000157992.12	KRTCAP3	1.2e-08	0.46	Adrenal Gland
		ENSG00000115216.13	NRBP1	4.7e-08	-0.14	Colon - Transverse
		ENSG00000115216.13	NRBP1	5.2e-08	-0.19	Testis
		ENSG00000234072.1	AC074117.10	6e-08	0.52	Brain - Cerebellar Hemisphere
		ENSG00000198522.13	GPN1	1.4e-07	-0.13	Muscle - Skeletal
		ENSG00000115216.13	NRBP1	1.8e-07	-0.095	Esophagus - Mucosa
		ENSG00000138085.16	ATRAID	3.4e-07	0.18	Colon - Transverse
		ENSG00000157992.12	KRTCAP3	4e-07	0.18	Whole Blood
		ENSG00000234072.1	AC074117.10	1.4e-06	-0.12	Esophagus - Mucosa
		ENSG00000115234.10	SNX17	1.5e-06	-0.14	Heart - Atrial Appendage
		ENSG00000115241.10	PPM1G	1.6e-06	-0.079	Esophagus - Muscularis
		ENSG00000115241.10	PPM1G	2.4e-06	-0.14	Pancreas
		ENSG00000221843.4	C2orf16	3e-06	0.14	Thyroid
		ENSG00000157992.12	KRTCAP3	3.1e-06	0.19	Muscle - Skeletal
		ENSG00000115216.13	NRBP1	8.2e-06	-0.12	Lung
		ENSG00000138085.16	ATRAID	1.2e-05	0.12	Esophagus - Muscularis
		ENSG00000115216.13	NRBP1	1.5e-05	-0.19	Small Intestine - Terminal Ileum
		ENSG00000115216.13	NRBP1	1.6e-05	-0.097	Esophagus - Muscularis
		ENSG00000234072.1	AC074117.10	2e-05	-0.14	Esophagus - Gastroesophageal Junction
		ENSG00000115216.13	NRBP1	2e-05	-0.1	Nerve - Tibial
		ENSG00000115216.13	NRBP1	3.5e-05	-0.13	Adipose - Visceral (Omentum)
		ENSG00000138100.13	TRIM54	4.1e-05	0.27	Brain - Anterior cingulate cortex (BA24)
		ENSG00000234072.1	AC074117.10	4.6e-05	-0.11	Adipose - Visceral (Omentum)
		ENSG00000157992.12	KRTCAP3	4.6e-05	0.24	Spleen
		ENSG00000138085.16	ATRAID	5.7e-05	0.11	Cells - Cultured fibroblasts
		ENSG00000115241.10	PPM1G	6.2e-05	-0.069	Adipose - Subcutaneous
		ENSG00000198522.13	GPN1	7.3e-05	-0.1	Skin - Not Sun Exposed (Suprapubic)
		ENSG00000138085.16	ATRAID	8e-05	0.098	Skin - Not Sun Exposed (Suprapubic)
		ENSG00000234072.1	AC074117.10	8.4e-05	-0.15	Pancreas
		ENSG00000115241.10	PPM1G	8.9e-05	-0.058	Muscle - Skeletal
		ENSG00000138085.16	ATRAID	0.00011	0.076	Thyroid
		ENSG00000243943.9	ZNF512	0.00033	0.097	Thyroid
2	rs13003198	ENSG00000085982.13	USP40	4.8e-15	0.23	Cells - Cultured fibroblasts
		ENSG00000085978.21	ATG16L1	1.7e-08	0.18	Skin - Sun Exposed (Lower leg)
		ENSG00000085978.21	ATG16L1	2.2e-08	0.22	Skin - Not Sun Exposed (Suprapubic)
		ENSG00000085982.13	USP40	2.9e-07	0.15	Skin - Sun Exposed (Lower leg)
		ENSG00000085982.13	USP40	2.3e-06	0.19	Brain - Caudate (basal ganglia)
		ENSG00000085978.21	ATG16L1	4.9e-06	-0.18	Adipose - Subcutaneous
		ENSG00000085978.21	ATG16L1	1e-05	0.23	Esophagus - Mucosa
		ENSG00000085982.13	USP40	2e-05	0.2	Brain - Hypothalamus
		ENSG00000085982.13	USP40	2.4e-05	0.12	Muscle - Skeletal
4	rs1481012	ENSG00000118785.13	SPP1	4.7e-05	-0.45	Testis
5	rs56235845	No eQTLs found
6	rs1155347	ENSG00000164626.8	KCNK5	1.4e-18	0.48	Adipose - Subcutaneous
		ENSG00000217165.1	ANKRD18EP	5.1e-06	0.2	Adipose - Subcutaneous
		ENSG00000164626.8	KCNK5	5.9e-06	0.59	Uterus
		ENSG00000164626.8	KCNK5	1.4e-05	0.14	Nerve - Tibial
		ENSG00000112167.9	SAYSD1	1.8e-05	0.2	Adipose - Subcutaneous
		ENSG00000112167.9	SAYSD1	9.3e-05	0.14	Whole Blood
6	rs77648599	No eQTL found
7	rs12539707	ENSG00000106049.8	HIBADH	4e-35	-0.24	Muscle - Skeletal
		ENSG00000106049.8	HIBADH	6.4e-22	-0.22	Cells - Cultured fibroblasts
		ENSG00000235574.1	AC073150.6	1.5e-18	-0.56	Nerve - Tibial
		ENSG00000235574.1	AC073150.6	2.3e-08	-0.42	Testis
		ENSG00000235574.1	AC073150.6	5.7e-08	-0.32	Adipose - Subcutaneous
		ENSG00000235574.1	AC073150.6	2.5e-07	-0.3	Skin - Sun Exposed (Lower leg)
		ENSG00000235574.1	AC073150.6	1.4e-06	-0.32	Breast - Mammary Tissue
		ENSG00000106049.8	HIBADH	1.6e-06	-0.19	Liver
		ENSG00000235574.1	AC073150.6	1e-05	-0.24	Thyroid
		ENSG00000106049.8	HIBADH	1.4e-05	-0.43	Cells - EBV-transformed lymphocytes
		ENSG00000106049.8	HIBADH	1.4e-05	-0.28	Brain - Hippocampus
		ENSG00000235574.1	AC073150.6	1.7e-05	-0.27	Skin - Not Sun Exposed (Suprapubic)
		ENSG00000235574.1	AC073150.6	2.3e-05	-0.52	Vagina
		ENSG00000106049.8	HIBADH	3.3e-05	-0.09	Heart - Atrial Appendage
		ENSG00000106049.8	HIBADH	9.1e-05	-0.11	Adipose - Visceral (Omentum)
7	rs12666466	No eQTL found
11	rs4529910	ENSG00000196167.9	COLCA1	3e-22	0.36	Esophagus - Mucosa
		ENSG00000214290.8	COLCA2	2.5e-16	0.3	Esophagus - Mucosa
		ENSG00000214290.8	COLCA2	7.3e-11	-0.21	Adipose - Subcutaneous
		ENSG00000110777.11	POU2AF1	4.7e-09	0.19	Esophagus - Mucosa
		ENSG00000110777.11	POU2AF1	1.1e-08	-0.39	Heart - Left Ventricle
		ENSG00000214290.8	COLCA2	1.1e-08	-0.23	Cells - Cultured fibroblasts
		ENSG00000214290.8	COLCA2	2.5e-08	-0.22	Skin - Not Sun Exposed (Suprapubic)
		ENSG00000214290.8	COLCA2	2.8e-08	-0.24	Artery - Tibial
		ENSG00000214290.8	COLCA2	7.2e-08	-0.21	Adipose - Visceral (Omentum)
		ENSG00000214290.8	COLCA2	7.5e-07	-0.15	Skin - Sun Exposed (Lower leg)
		ENSG00000214290.8	COLCA2	2e-05	-0.17	Muscle - Skeletal
		ENSG00000214290.8	COLCA2	4.3e-05	-0.15	Esophagus - Muscularis
		ENSG00000214290.8	COLCA2	4.5e-05	-0.26	Heart - Atrial Appendage
		ENSG00000137713.15	PPP2R1B	5.3e-05	0.22	Thyroid
		ENSG00000137714.2	FDX1	6.3e-05	0.12	Esophagus - Mucosa
		ENSG00000196167.9	COLCA1	0.0001	0.21	Testis
		ENSG00000109846.7	CRYAB	0.00012	0.12	Cells - Cultured fibroblasts
13	rs1037271	ENSG00000234213.1	FHP1	1.5e-06	0.53	Brain - Cerebellar Hemisphere
		ENSG00000102780.16	DGKH	2e-06	0.34	Brain - Cerebellar Hemisphere
		ENSG00000102780.16	DGKH	1.9e-05	0.27	Brain - Cerebellum
15	rs578595	ENSG00000166415.14	WDR72	5.5e-06	-0.3	Artery - Aorta
		ENSG00000166415.14	WDR72	7e-06	-0.23	Lung
		ENSG00000137766.16	UNC13C	0.0002	-0.15	Thyroid
16	rs77924615	ENSG00000169340.9	PDILT	4.3e-05	0.12	Testis
16	rs889299	No eQTL found
17	rs1010269	ENSG00000121068.13	TBX2	1.7e-05	-0.14	Esophagus - Mucosa
17	rs4793434	ENSG00000234899.9	SOX9-AS1	1.6e-07	0.36	Brain - Caudate (basal ganglia)
		ENSG00000228639.6	LINC02095	3.1e-05	0.46	Brain - Caudate (basal ganglia)
19	rs3760702	ENSG00000160951.3	PTGER1	4.2e-11	-0.26	Lung
		ENSG00000123159.15	GIPC1	3e-09	-0.15	Muscle - Skeletal
		ENSG00000160951.3	PTGER1	2.4e-08	-0.25	Thyroid
		ENSG00000132002.7	DNAJB1	2.6e-06	-0.16	Skin - Not Sun Exposed (Suprapubic)
		ENSG00000160951.3	PTGER1	7.2e-06	-0.19	Adipose - Visceral (Omentum)
		ENSG00000123159.15	GIPC1	2.1e-05	-0.063	Skin - Sun Exposed (Lower leg)
		ENSG00000160951.3	PTGER1	2.8e-05	-0.18	Esophagus - Mucosa
		ENSG00000123159.15	GIPC1	3.7e-05	-0.094	Adipose - Visceral (Omentum)
		ENSG00000123159.15	GIPC1	6.6e-05	-0.071	Skin - Not Sun Exposed (Suprapubic)
20	rs17216707	No eQTL found
21	rs12626330	ENSG00000233818.1	AP000695.4	7e-06	-0.15	Muscle - Skeletal
		ENSG00000233818.1	AP000695.4	9.7e-06	-0.17	Adipose - Subcutaneous
		ENSG00000159261.10	CLDN14	2.9e-05	0.23	Adipose - Visceral (Omentum)
		ENSG00000159261.10	CLDN14	0.00018	0.17	Artery - Tibial
22	rs13054904	ENSG00000128266.8	GNAZ	2e-09	0.32	Brain - Hippocampus
		ENSG00000128266.8	GNAZ	2.9e-08	0.32	Brain - Caudate (basal ganglia)
		ENSG00000128266.8	GNAZ	3.5e-08	0.2	Brain - Cortex
		ENSG00000128266.8	GNAZ	1.3e-07	0.2	Thyroid
		ENSG00000128266.8	GNAZ	1.3e-07	0.16	Artery - Tibial
		ENSG00000128266.8	GNAZ	1.6e-07	0.2	Colon - Sigmoid
		ENSG00000186716.20	BCR	1.9e-07	-0.4	Brain - Cerebellar Hemisphere
		ENSG00000128266.8	GNAZ	4.4e-07	0.2	Brain - Frontal Cortex (BA9)
		ENSG00000100228.12	RAB36	5.2e-07	0.22	Testis
		ENSG00000230701.2	FBXW4P1	6.5e-07	-0.14	Whole Blood
		ENSG00000128266.8	GNAZ	7.1e-07	0.14	Esophagus - Muscularis
		ENSG00000186716.20	BCR	9.7e-07	-0.15	Nerve - Tibial
		ENSG00000230701.2	FBXW4P1	1e-06	-0.17	Lung
		ENSG00000128266.8	GNAZ	1.2e-06	0.26	Brain - Anterior cingulate cortex (BA24)
		ENSG00000100218.11	RSPH14	2.5e-06	0.19	Testis
		ENSG00000230701.2	FBXW4P1	2.8e-06	-0.29	Cells - Cultured fibroblasts
		ENSG00000186716.20	BCR	5.5e-06	-0.14	Artery - Tibial
		ENSG00000128266.8	GNAZ	5.5e-06	0.31	Brain - Amygdala
		ENSG00000128266.8	GNAZ	5.6e-06	0.23	Brain - Spinal cord (cervical c-1)
		ENSG00000100228.12	RAB36	6.5e-06	-0.19	Pituitary
		ENSG00000186716.20	BCR	9.1e-06	-0.24	Brain - Caudate (basal ganglia)
		ENSG00000230701.2	FBXW4P1	1.3e-05	-0.19	Adipose - Subcutaneous
		ENSG00000186716.20	BCR	1.5e-05	-0.16	Artery - Aorta
		ENSG00000128266.8	GNAZ	1.5e-05	0.26	Brain - Hypothalamus
		ENSG00000128266.8	GNAZ	1.6e-05	0.23	Brain - Nucleus accumbens (basal ganglia)
		ENSG00000128266.8	GNAZ	1.6e-05	0.13	Esophagus - Gastroesophageal Junction
		ENSG00000186716.20	BCR	4.2e-05	-0.34	Brain - Cerebellum
		ENSG00000186716.20	BCR	4.4e-05	-0.11	Whole Blood
		ENSG00000222037.5	IGLC6	6e-05	0.12	Whole Blood
		ENSG00000128266.8	GNAZ	7.5e-05	0.11	Whole Blood
