# Supplementary material for: Genetic variants of calcium and vitamin D metabolism in kidney stone disease
Source: Nat Commun. 2019 Nov 15;10:5175. doi: 10.1038/s41467-019-13145-x (PMC6858460; doi:10.1038/s41467-019-13145-x)
Supplement: Supplementary file 7 — Source Data [file 41467_2019_13145_MOESM7_ESM.xlsx]

## Sheet: Figure 3A
Figure 3A	DGKD qPCR
Relative expression WT	Relative expression DGKD-KD
1.11716	0.514995
1.00994	0.498512
0.966914	0.548666
0.942885	0.446397
0.948944	0.511147
1.02448	0.496491

## Sheet: Figure 3B
Figure 3B
	anti-CaSR				anti-DGKD					anti-Tubulin
														_50kDa
									_75kDa
				_150KDa
All images:
Lanes 1-3 DGKD-KD
Lanes 4-6 WT

## Sheet: Figure 3C
Figure 3C	DGKD denistometry
Relative expression WT	Relative expression DGKD-KD
1.0193	0.58763
1.02964	0.583848
0.951065	0.618131
1.03022	0.288666
1.06728	0.48815
0.902501	0.533444
	0.453692
	0.551727
	0.370721

## Sheet: Figure 3D and E
Figure 3D and E
Extracellular caclium concentration (mM)	DGKD KD - SRE fold change response									WT - SRE fold change response									DGKD-KD+5nM cinacalcet - SRE fold change response
1	0.88775	0.879931	1.50283	1.06024	0.656063	1.36465	1.02301	0.953541		0.897664	0.950978	1.26356	1.17171	1.46829	1.67692	1.20334	1.68187		1.05605	1.08045	0.840967	1.13827
2	1.05806	1.48532	2.58738	2.25083	1.63857	2.23863	1.71589	1.9652		1.56161	1.68488	2.53544	1.94823	2.25736	2.47156	1.72847	2.46798		1.57516	1.08045	4.28998	4.5243
2.5	1.77255	2.40899	4.13249	2.97501	2.68716	3.05451	3.06113	3.38715		2.63678	2.6678	4.68338	3.11147	2.9645	4.15446	3.06096	4.08817		3.28219	3.78218	6.23227	6.68471
3	3.41158	3.61631	5.08945	4.72032	4.50307	5.4631	5.24153	5.49817		4.72588	5.66086	5.87955	4.67232	5.17566	6.35649	5.25125	6.76109		5.2137	5.59901	5.81819	8.49182
3.5	3.89964	5.32428	4.20326	5.31311	5.50995	3.54454	6.1295	6.74742		5.89198	5.78196	6.58683	5.50494	8.64424	7.30364	6.63165	9.08711		6.42587	6.10704	6.85587	8.98168
4	5.00545	5.28432	3.91435	5.25871	5.93743	3.69	5.71679	6.79839		6.17823	5.36625	6.25025	5.23177	9.0151	7.84803	6.9341	8.94076		7.6371	6.76163	8.68253	7.10725
5	4.50939	5.55333	3.47292	2.78533	5.41332	3.57331	5.97475	6.65941		5.80506	5.11838	4.10715	5.58134	8.74051	5.24	7.20296	5.20215		8.21345	3.4714	5.52309	2.13821

## Sheet: Figure 5A
Figure 5A	CaSR qPCR
Relative expression WT	Relative expression DGKD-KD
1.93572	2.1736
0.415497	1.60715
0.648189	1.31116
0.954843	0.864308
1.1735	0.759101
1.71188	1.02546

## Sheet: Figure 5B
Figure 5B	CaSR densitometry
Relative expression WT	Relative expression DGKD-KD
1.18696	0.684612
0.845902	0.966491
0.967139	0.919631
1.0333	1.24456
0.873225	1.67702
1.09347	1.45694
	0.810328
	1.11098
	0.920234

## Sheet: Figure 5C
Figure 5C
Extracellular caclium concentration (mM)	DGKD KD - pERK fold change response					WT - pERK fold change response
0.1	1	1	1	1		1	1	1	1
1	0.853537	0.893633	1.48201	1.40782		0.971586	1.78247	2.12696	1.88041
2.5	7.45693	13.525	13.8541	13.8483		11.1984	33.416	23.7334	15.8286
4	17.2857	21.0621	17.1675	23.765		26.2923	53.0224	32.2866	26.7072
5	21.3811	33.2384	25.8377	23.7752		29.4371	37.3775	43.4858	33.0943
6	23.2693	31.8336	22.6191	24.2234		52.3027	39.5253	41.9044	49.0343
7.5	21.5175	28.3048	21.8109	28.262		34.1192	44.3291	41.144	37.158
10	20.545	22.5886	18.2741	27.9622		37.0705	28.0341	48.1605	28.1013

## Sheet: Figure 5D
Figure 5D
Extracellular caclium concentration (mM)	DGKD KD - NFAT fold change response						WT - NFAT fold change response
1	1.06158	1.14782	0.948308	1.32631	1.28484		1.07353	1.11347	0.808545	1.04928	1.18207
2.5	1.68008	1.67726	1.5661	2.18408	1.99288		1.85093	1.60093	1.42887	1.97489	1.73043
4	2.86099	2.72465	3.23093	2.81788	2.4699		2.60989	2.61841	2.49966	2.29513	2.51962
5	3.00197	2.97181	3.00932	2.86328	2.64114		2.91995	3.08063	2.83661	2.59183	2.80098
6	3.3413	3.34618	3.78299	2.82466	2.55404		3.18205	2.83553	2.92879	2.81524	2.80238
7.5	2.54976	2.50452	3.50049	2.52967	2.17344		2.54752	2.43345	3.05165	3.45136	2.02827
10	2.44816	2.25655	2.9725	2.45522	2.07825		2.40603	2.10297	2.56993	3.20389	2.13362

## Sheet: Figure 5E
Figure 5E
Extracellular caclium concentration (mM)	DGKD KD - Intracellular calcium response						WT - intracellular calcium response
0.05	4.27754	1.22866	1.22302	0.349303			2.2794	4.68513	0.403097	0.385129
0.1	6.47061	8.65531	9.95487	10.8821			20.4461	10.3259	12.9876	1.36572
0.2	36.9115	43.4434	23.5997	44.7594			42.3865	35.871	25.721	31.3575
0.3	52.4825	38.3187	63.0707	90.1718			43.5849	45.1416	51.4005	71.1793
0.5	66.4341	87.3894	67.3205	94.7993			71.9869	95.7247	90.9737	87.98
0.7	73.0771	93.8962	91.8726	107.506			85.9127	81.8143	88.4829	99.0043
1	93.4544	90.0021	95.0521	106.525			100	96.7935	100	92.9924
1.5	99.63	95.9258	95.0957	85.6339			99.4986	92.4436	96.2196	96.3534
2	101.943	98.7764	93.3169	99.0016			98.6255	100	95.4548	100
